# Supplementary material for: Effects of Nature-Based Group Art Therapy Programs on Stress, Self-Esteem and Changes in Electroencephalogram (EEG) in Non-Disabled Siblings of Children with Disabilities
Source: Int J Environ Res Public Health. 2021 May 31;18(11):5912. doi: 10.3390/ijerph18115912 (PMC8199280; doi:10.3390/ijerph18115912)
Supplement: Supplementary file 1 [file ijerph-18-05912-s001.zip]

Archive with 1 entries (1 files):
- ijerph-1183046-supplementary.pdf
